# Supplementary material for: The Proteomic Landscape of Centromeric Chromatin Reveals an Essential Role for the Ctf19CCAN Complex in Meiotic Kinetochore Assembly
Source: Curr Biol. 2021 Jan 25;31(2):283–296.e7. doi: 10.1016/j.cub.2020.10.025 (PMC7846277; doi:10.1016/j.cub.2020.10.025)
Supplement: Table S4. Yeast Strains Used in This Study, Related to STAR Methods [file mmc5.xlsx]

## Sheet: Table S4
Strain number	Relevant genotype	In figures
AM1603	MATa/alpha +/promURA3::TetR::GFP::LEU2 tetOx224-URA3	S7B
AM1835	MATa/alpha	S3A-D
AM3560	MATa/alpha cdc20::pCLB2-3HA-CDC20::KanMX6/cdc20::pCLB2-3HA-CDC20::KanMX6	S7A
AM3722	MATa/alpha ctf19Δ::KanMX6/ctf19Δ::KanMX6	S3A-D
AM4014	MATa/alpha ndt80∆::LEU2/ndt80∆::LEU2	S7H
AM6142	MATa/alpha ndt80::pGAL-NDT80::TRP1/ndt80::pGAL-NDT80::TRP1 ura3::pGPD1-GAL4(848).ER::URA3/ura3::pGPD1-GAL4(848).ER::URA3 ubr1Δ::KanMX4/ubr1Δ::KanMX4 REC8-3HA::URA3/ REC8-3HA::URA3 PDS1-18MYC::LEU2/PDS1-18MYC::LEU2	S6C-D
AM8291	MATa/alpha cdc20::pCLB2-3HA-CDC20::KanMX6/cdc20::pCLB2-3HA-CDC20::KanMX6 DSN1-6HIS-3FLAG::URA3/DSN1-6HIS-3FLAG::URA3	1B,2A-B, 2D, S1C-E, S2D
AM8292	MATa/alpha cdc20::pCLB2-3HA-CDC20::KanMX6/cdc20::pCLB2-3HA-CDC20::KanMX6 DSN1-6HIS-3FLAG::URA3/DSN1-6HIS-3FLAG::URA3	6C-D
AM8382	MATa/alpha ndt80::pGAL-NDT80::TRP1/ndt80::pGAL-NDT80::TRP1 ura3::pGPD1-GAL4(848).ER::URA3/ura3::pGPD1-GAL4(848).ER::URA3 ubr1Δ::KanMX4/ubr1Δ::KanMX4 REC8-3HA::URA3/ REC8-3HA::URA3 PDS1-18MYC::LEU2/PDS1-18MYC::LEU2 iml3Δ::KanMX6/iml3Δ::KanMX6	S6C-D
AM8769	MATa/alpha GAL-NDT80::TRP1/GAL-NDT80::TRP1 ura3::pGPD1-GAL4(848).ER::URA3/ura3::pGPD1-GAL4(848).ER::URA3 NDC10-6HA::HIS3MX6/NDC10-6HA::HIS3MX6	S7H
AM8805	MATa/alpha ndt80::pGAL-NDT80::TRP1/ndt80::pGAL-NDT80::TRP1 ura3::pGPD1-GAL4(848).ER::URA3/ura3::pGPD1-GAL4(848).ER::URA3 ubr1Δ::KanMX4/ubr1Δ::KanMX4 REC8-3HA::URA3/ REC8-3HA::URA3 PDS1-18MYC::LEU2/PDS1-18MYC::LEU2 mcm21Δ::KanMX6/mcm21Δ::KanMX6	S6C-D
AM8825	MATa/alpha cdc20::pCLB2-3HA-CDC20::KanMX6/cdc20::pCLB2-3HA-CDC20::KanMX6 his3::HIS3p-GFP-TUB1-HIS3/his3::HIS3p-GFP-TUB1-HIS3 MTW1-tdTomato::NAT/MTW1-tdTomato::NAT	6A
AM8861	MATa/alpha GAL-NDT80::TRP1/GAL-NDT80::TRP1 ura3::pGPD1-GAL4(848).ER::URA3/ura3::pGPD1-GAL4(848).ER::URA3 NDC10-6HA::HIS3MX6/NDC10-6HA::HIS3MX6 mcm21Δ::KANMX/mcm21Δ::KANMX	S7H
AM10664	MATa/alpha ndt80∆::LEU2/ndt80∆::LEU2 mcm21Δ::KANMX/mcm21Δ::KANMX	S7H
AM10686	MATa/alpha ndt80∆::LEU2/ndt80∆::LEU2 iml3Δ::KANMX/iml3Δ::KANMX	S7H
AM11158	MATa/alpha GAL-NDT80::TRP1/GAL-NDT80::TRP1 ura3::pGPD1-GAL4(848).ER::URA3/ura3::pGPD1-GAL4(848).ER::URA3 DSN1-6HIS-3FLAG::URA3/DSN1-6HIS-3FLAG::URA3	2C, S1C-E, S2D
AM11189	MATa/alpha GAL-NDT80::TRP1/GAL-NDT80::TRP1 ura3::pGPD1-GAL4(848).ER::URA3/ura3::pGPD1-GAL4(848).ER::URA3	S7H
AM11633	MATa/alpha ndt80∆::LEU2/ndt80∆::LEU2	4C
AM11720	MATa/alpha promURA3::TetR::GFP::LEU2/promURA3::TetR::GFP::LEU2 tetOx224-HIS3/tetOx224-HIS3 ctf19Δ::KanMX6/ctf19Δ::KanMX6	3E
AM13406	MATa/alpha cdc20::pCLB2-3HA-CDC20::KanMX6/cdc20::pCLB2-3HA-CDC20::KanMX6 his3::HIS3p-GFP-TUB1-HIS3/his3::HIS3p-GFP-TUB1-HIS3 MTW1-tdTomato::NAT/MTW1-tdTomato::NAT ndc80::pCLB2-NDC80::KanMX6/ndc80::pCLB2-NDC80::KanMX6	6A
AM13689	MATa/alpha cdc20::pCLB2-3HA-CDC20::KanMX6/cdc20::pCLB2-3HA-CDC20::KanMX6 DSN1-6HIS-3FLAG::URA3/DSN1-6HIS-3FLAG::URA3 mcm21∆::KANMX/mcm21∆::KANMX	6C-D
AM13691	MATa/alpha GAL-NDT80::TRP1/GAL-NDT80::TRP1 ura3::pGPD1-GAL4(848).ER::URA3/ura3::pGPD1-GAL4(848).ER::URA3 MTW1-tdTomato::NAT/MTW1-tdTomato::NAT Ndc80-yEGFP::KanMX/Ndc80-yEGFP::KanMX	S6A
AM13693	MATa/alpha GAL-NDT80::TRP1/GAL-NDT80::TRP1 ura3::pGPD1-GAL4(848).ER::URA3/ura3::pGPD1-GAL4(848).ER::URA3 MTW1-tdTomato::NAT/MTW1-tdTomato::NAT Ndc80-yEGFP::KanMX/Ndc80-yEGFP::KanMX	5A, S5B-E S6A
AM13699	MATa/alpha cdc20::pCLB2-3HA-CDC20::KanMX6/cdc20::pCLB2-3HA-CDC20::KanMX6 DSN1-6HIS-3FLAG::URA3/DSN1-6HIS-3FLAG::URA3 iml3∆::KANMX/iml3∆::KANMX	6C-D
AM13716	MATa/alpha REC8-GFP-URA3/REC8-GFP-URA3 PDS1-tdTomato-KITRP1/PDS1-tdTomato-KITRP1 MTW1-tdTomato::NAT/MTW1-tdTomato::NAT	3B-C
AM13724	MATa/alpha GAL-NDT80::TRP1/GAL-NDT80::TRP1 ura3::pGPD1-GAL4(848).ER::URA3/ura3::pGPD1-GAL4(848).ER::URA3 MTW1-tdTomato::NAT/MTW1-tdTomato::NAT Ndc80-yEGFP::KanMX/Ndc80-yEGFP::KanMX mcm21Δ::KANMX6/mcm21Δ::KANMX6	5A, S5B-E S6A
AM14099	MATa/alpha cdc20::pCLB2-3HA-CDC20::KanMX6/cdc20::pCLB2-3HA-CDC20::KanMX6 his3::HIS3p-GFP-TUB1-HIS3/his3::HIS3p-GFP-TUB1-HIS3 MTW1-tdTomato::NAT/MTW1-tdTomato::NAT iml3∆::KanMX6/iml3∆::KanMX6	6A
AM14101	MATa/alpha cdc20::pCLB2-3HA-CDC20::KanMX6/cdc20::pCLB2-3HA-CDC20::KanMX6 his3::HIS3p-GFP-TUB1-HIS3/his3::HIS3p-GFP-TUB1-HIS3 MTW1-tdTomato::NAT/MTW1-tdTomato::NAT mcm21∆::KanMX6/mcm21∆::KanMX6	6A
AM14230	MATa/alpha GAL-NDT80::TRP1/GAL-NDT80::TRP1 ura3::pGPD1-GAL4(848).ER::URA3/ura3::pGPD1-GAL4(848).ER::URA3 MTW1-tdTomato::NAT/MTW1-tdTomato::NAT his3::HIS3p-GFP-TUB1-HIS3/his3::HIS3p-GFP-TUB1-HIS3	S6A
AM14746	MATa/alpha cdc20::pCLB2-3HA-CDC20::KanMX6/cdc20::pCLB2-3HA-CDC20::KanMX6 CNN1-6HA::TRP/CNN1-6HA::TRP	S7A
AM14752	MATa/alpha cdc20::pCLB2-3HA-CDC20::KanMX6/cdc20::pCLB2-3HA-CDC20::KanMX6 CNN1-6HA::TRP/CNN1-6HA::TRP mcm21Δ::KANMX6/mcm21Δ::KANMX6	S7A
AM14754	MATa/alpha cdc20::pCLB2-3HA-CDC20::KanMX6/cdc20::pCLB2-3HA-CDC20::KanMX6 CNN1-6HA::TRP/CNN1-6HA::TRP iml3Δ::KANMX6/iml3Δ::KANMX6	S7A
AM14986	MATa/alpha promURA3::TetR::GFP::LEU2/promURA3::TetR::GFP::LEU2 tetOx224-HIS3/tetOx224-HIS3 cnn1Δ::KanMX6/cnn1Δ::KanMX6	S7B
AM15740	MATa/alpha cdc20::pCLB2-3HA-CDC20::KanMX6/cdc20::pCLB2-3HA-CDC20::KanMX6 DSN1-6HIS-6HA:NAT/DSN1-6HIS-6HA:NAT	1B, 2C, S1C-E, S2D
AM16170	MATa/alpha promURA3::TetR::GFP::LEU2 tetOx224-HIS3	3D, 3F
AM16174	MATa/alpha promURA3::TetR::GFP::LEU2/promURA3::TetR::GFP::LEU2 tetOx224-HIS3/tetOx224-HIS3	3E
AM20054	MATa/alpha GAL-NDT80::TRP1/GAL-NDT80::TRP1 ura3::pGPD1-GAL4(848).ER::URA3/ura3::pGPD1-GAL4(848).ER::URA3 MTW1-tdTomato::NAT/MTW1-tdTomato::NAT his3::HIS3p-GFP-TUB1-HIS3/his3::HIS3p-GFP-TUB1-HIS3 mcm21Δ::KANMX6/mcm21Δ::KANMX6	S6A
AM20078	MATa/alpha ndt80∆::LEU2/ndt80∆::LEU2 DSN1-6HIS-3FLAG::URA3/DSN1-6HIS-3FLAG::URA3	4C
AM20080	MATa/alpha ndt80∆::LEU2/ndt80∆::LEU2 DSN1-6HIS-3FLAG::URA3/DSN1-6HIS-3FLAG::URA3 mcm21Δ::KANMX6/mcm21Δ::KANMX6	4C
AM20107	MATa/alpha GAL-NDT80::TRP1/GAL-NDT80::TRP1 ura3::pGPD1-GAL4(848).ER::URA3/ura3::pGPD1-GAL4(848).ER::URA3 MTW1-tdTomato::NAT/MTW1-tdTomato::NAT his3::HIS3p-GFP-TUB1-HIS3/his3::HIS3p-GFP-TUB1-HIS3 iml3Δ::KANMX6/iml3Δ::KANMX6	S6A
AM20705	MATalpha ura3::LacI-3FLAG::URA3 ndt80D::LEU2 <CEN3-TALO8>:TRP	1C, 2A-B, 2D, S2C
AM20707	MATalpha ura3::LacI-3FLAG::URA3 ndt80D::LEU2 <CEN3*-TALO8>:TRP	1C, 2A-B, 2D, S2C
AM20732	MATa/alpha promURA3::TetR::GFP::LEU2/promURA3::TetR::GFP::LEU2 tetOx224-HIS3/tetOx224-HIS3 HTB1-mCherry-HIS3MX6/HTB1-mCherry-HIS3MX6 mcm21Δ::KANMX6/mcm21Δ::KANMX6	S3E-G
AM20733	MATa/alpha promURA3::TetR::GFP::LEU2/promURA3::TetR::GFP::LEU2 tetOx224-HIS3/tetOx224-HIS3 HTB1-mCherry-HIS3MX6/HTB1-mCherry-HIS3MX6 iml3Δ::KANMX6/iml3Δ::KANMX6	S3E-G
AM20734	MATa/alpha promURA3::TetR::GFP::LEU2/promURA3::TetR::GFP::LEU2 tetOx224-HIS3/tetOx224-HIS3 HTB1-mCherry-HIS3MX6/HTB1-mCherry-HIS3MX6	S3E-G
AM20751	MATa/alpha ura3::LacI-3FLAG::URA3 ndt80D::LEU2/ndt80D::LEU2 iml3Δ::KANMX6/iml3Δ::KANMX6 <CEN3-TALO8>:TRP	4A, S4B
AM20755	MATa/alpha ura3::LacI-3FLAG::URA3 ndt80D::LEU2/ndt80D::LEU2 mcm21Δ::KANMX6/mcm21Δ::KANMX6 <CEN3-TALO8>:TRP	4A, S4A
AM20782	MATa/alpha ura3::LacI-3FLAG::URA3 ndt80D::LEU2/ndt80D::LEU2 <CEN3*-TALO8>:TRP	1C, 2A, 2D, 4A, S2A, S2C
AM20785	MATa/alpha ura3::LacI-3FLAG::URA3 ndt80D::LEU2/ndt80D::LEU2 <CEN3-TALO8>:TRP	1C, 2A-B, 2D, 4A, S2A, S2C, S4A-B
AM22604	MATa/alpha GAL-NDT80::TRP1/GAL-NDT80::TRP1 ura3::pGPD1-GAL4(848).ER::URA3/ura3::pGPD1-GAL4(848).ER::URA3 cdc20::pCLB2-3HA-CDC20::KanMX6/cdc20::pCLB2-3HA-CDC20::KanMX6	1B
AM23739	MATa/alpha GAL-NDT80::TRP1/GAL-NDT80::TRP1 ura3::pGPD1-GAL4(848).ER::URA3/ura3::pGPD1-GAL4(848).ER::URA3 MTW1-tdTomato::NAT/MTW1-tdTomato::NAT Ame1-6HA:TRP1/Ame1-6HA:TRP1 mcm21Δ::KANMX6/mcm21Δ::KANMX6	7A-B
AM23740	MATa/alpha GAL-NDT80::TRP1/GAL-NDT80::TRP1 ura3::pGPD1-GAL4(848).ER::URA3/ura3::pGPD1-GAL4(848).ER::URA3 MTW1-tdTomato::NAT/MTW1-tdTomato::NAT Ame1-6HA:TRP1/Ame1-6HA:TRP1 iml3Δ::KANMX6/iml3Δ::KANMX6	7A-B
AM23741	MATa/alpha GAL-NDT80::TRP1/GAL-NDT80::TRP1 ura3::pGPD1-GAL4(848).ER::URA3/ura3::pGPD1-GAL4(848).ER::URA3 MTW1-tdTomato::NAT/MTW1-tdTomato::NAT Ame1-6HA:TRP1/Ame1-6HA:TRP1 mcm21Δ::KANMX6/mcm21Δ::KANMX6	7A-B
AM23799	MATa/alpha GAL-NDT80::TRP1/GAL-NDT80::TRP1 ura3::pGPD1-GAL4(848).ER::URA3/ura3::pGPD1-GAL4(848).ER::URA3 MTW1-tdTomato::NAT/MTW1-tdTomato::NAT	7A-B, S7C
AM24060	MATa/alpha Ndc80-yEGFP::KanMX/Ndc80-yEGFP::KanMX DSN1-tdTomato::NAT/DSN1-tdTomato::NAT mcm21∆::hphMX/mcm21∆::hphMX	5C
AM24061	MATa/alpha Ndc80(∆2-28)-yEGFP::KanMX/Ndc80(∆2-28)-yEGFP::KanMX DSN1-tdTomato::NAT/DSN1-tdTomato::NAT mcm21∆::hphMX/mcm21∆::hphMX	5C
AM24132	MATa/alpha Ndc80(∆2-28)-yEGFP::KanMX/Ndc80(∆2-28)-yEGFP::KanMX DSN1-tdTomato::NAT/DSN1-tdTomato::NAT	5C
AM24133	MATa/alpha Ndc80-yEGFP::KanMX/Ndc80-yEGFP::KanMX DSN1-tdTomato::NAT/DSN1-tdTomato::NAT	5C
AM24317	MATa/alpha ura3::LacI-3FLAG::URA3 cdc20::pCLB2-3HA-CDC20::KanMX6/cdc20::pCLB2-3HA-CDC20::KanMX6 <CEN3-TALO8>:TRP	1B-C, 2A-B, 2D, 4A, S2C
AM24318	MATa/alpha ura3::LacI-3FLAG::URA3 cdc20::pCLB2-3HA-CDC20::KanMX6/cdc20::pCLB2-3HA-CDC20::KanMX6 <CEN3*-TALO8>:TRP	1B-C, 2A-B, 2D, 4A, S2B-C
AM24319	MATa/alpha ura3::LacI-3FLAG::URA3 cdc20::pCLB2-3HA-CDC20::KanMX6/cdc20::pCLB2-3HA-CDC20::KanMX6 iml3Δ::KANMX6/iml3Δ::KANMX6 <CEN3-TALO8>:TRP	4A
AM24320	MATa/alpha ura3::LacI-3FLAG::URA3 cdc20::pCLB2-3HA-CDC20::KanMX6/cdc20::pCLB2-3HA-CDC20::KanMX6 mcm21Δ::KANMX6/mcm21Δ::KANMX6 <CEN3-TALO8>:TRP	4A
AM24832	MATa/alpha, MTW1-tdTomato::NAT/ MTW1-tdTomato::NAT	S7C
	mcm21Δ::KANMX6/mcm21Δ::KANMX6 GAL-NDT80::TRP1/ GAL-NDT80::TRP1 ura3::pGPD1-GAL4(848).ER::URA3/ura3::pGPD1-GAL4(848).ER::URA3,
AM25605	MATa/alpha mcm21Δ::KANMX6/mcm21Δ::KANMX6	S3A-D
AM25606	MATa/alpha chl4Δ::KANMX6/chl4Δ::KANMX6	S3A-D
AM25607	MATa/alpha iml3Δ::KANMX6/iml3Δ::KANMX6	S3A-D
AM26610	MATa/alpha promURA3::TetR::GFP::LEU2/promURA3::TetR::GFP::LEU2 tetOx224-HIS3/tetOx224-HIS3 ctf19-9A::LEU2/ctf19-9A::LEU2	3E
AM26641	MATa/alpha promURA3::TetR::GFP::LEU2/ tetOx224-HIS3/ ctf19Δ::KANMX6/ctf19Δ::KANMX6	3D, 3F
AM26642	MATa/alpha promURA3::TetR::GFP::LEU2/ tetOx224-HIS3/ ctf19-9A::LEU2/ctf19-9A::LEU2	3D, 3F
AM26937	MATa/alpha GAL-NDT80::TRP1/GAL-NDT80::TRP1 ura3::pGPD1-GAL4(848).ER::URA3/ura3::pGPD1-GAL4(848).ER::URA3 MIF2-mNeonGreen:LEU/MIF2-mNeonGreen:LEU mcm21∆::hphMX/mcm21∆::hphMX	S7E
AM26938	MATa/alpha GAL-NDT80::TRP1/GAL-NDT80::TRP1 ura3::pGPD1-GAL4(848).ER::URA3/ura3::pGPD1-GAL4(848).ER::URA3 MIF2-mNeonGreen:LEU/MIF2-mNeonGreen:LEU	S7E
AM26939	MATa/alpha GAL-NDT80::TRP1/GAL-NDT80::TRP1 ura3::pGPD1-GAL4(848).ER::URA3/ura3::pGPD1-GAL4(848).ER::URA3 MTW1-tdTomato::NAT/MTW1-tdTomato::NAT NDC10-mNeonGreen:LEU2/NDC10-mNeonGreen:LEU2	4B, 4D-E, S7G
AM26940	MATa/alpha GAL-NDT80::TRP1/GAL-NDT80::TRP1 ura3::pGPD1-GAL4(848).ER::URA3/ura3::pGPD1-GAL4(848).ER::URA3 MTW1-tdTomato::NAT/MTW1-tdTomato::NAT NDC10-mNeonGreen:LEU2/NDC10-mNeonGreen:LEU2 mcm21∆::hphMX/mcm21∆::hphMX	4B, 4D-E, S7G
AM26970	MATa/alpha REC8-GFP-URA3/REC8-GFP-URA3 PDS1-tdTomato-KITRP1/PDS1-tdTomato-KITRP1 MTW1-tdTomato::NAT/MTW1-tdTomato::NAT ctf19-9A::LEU2/ctf19-9A::LEU2	3B-C
AM27017	MATa/alpha GAL-NDT80::TRP1/GAL-NDT80::TRP1 ura3::pGPD1-GAL4(848).ER::URA3/ura3::pGPD1-GAL4(848).ER::URA3 MTW1-tdTomato::NAT/MTW1-tdTomato::NAT NDC10-mNeonGreen:LEU2/NDC10-mNeonGreen:LEU2 ame1::pCLB2-3HA-AME1::KanMX6/ame1::pCLB2-3HA-AME1::KanMX6	4B
AM27333	MATa/alpha GAL-NDT80::TRP1/GAL-NDT80::TRP1 ura3::pGPD1-GAL4(848).ER::URA3/ura3::pGPD1-GAL4(848).ER::URA3 MTW1-tdTomato::NAT/MTW1-tdTomato::NAT NDC10-mNeonGreen:LEU2/NDC10-mNeonGreen:LEU2 clb3::KanMX6::pCUP1-CLB3/clb3::KanMX6::pCUP1-CLB3 mcm21Δ::KANMX6/mcm21Δ::KANMX6	4F
AM27334	MATa/alpha GAL-NDT80::TRP1/GAL-NDT80::TRP1 ura3::pGPD1-GAL4(848).ER::URA3/ura3::pGPD1-GAL4(848).ER::URA3 MTW1-tdTomato::NAT/MTW1-tdTomato::NAT NDC10-mNeonGreen:LEU2/NDC10-mNeonGreen:LEU2 clb3::KanMX6::pCUP1-CLB3/clb3::KanMX6::pCUP1-CLB3	4F
AM27371	MATa/alpha GAL-NDT80::TRP1/GAL-NDT80::TRP1 ura3::pGPD1-GAL4(848).ER::URA3/ura3::pGPD1-GAL4(848).ER::URA3 MTW1-tdTomato::NAT/MTW1-tdTomato::NAT NDC10-mNeonGreen:LEU2/NDC10-mNeonGreen:LEU2 okp1::pCLB2-3HA-OKP1::KanMX6/okp1::pCLB2-3HA-OKP1::KanMX6	4B
AM27723	MATa/alpha GAL-NDT80::TRP1/GAL-NDT80::TRP1 ura3::pGPD1-GAL4(848).ER::URA3/ura3::pGPD1-GAL4(848).ER::URA3 CSE4-mNeonGreen/CSE4-mNeonGreen	S7F
AM27724	MATa/alpha GAL-NDT80::TRP1/GAL-NDT80::TRP1 ura3::pGPD1-GAL4(848).ER::URA3/ura3::pGPD1-GAL4(848).ER::URA3 CSE4-mNeonGreen/CSE4-mNeonGreen mcm21∆::hphM/mcm21∆::hphM	S7F
AM28330	MATa/alpha irt1::NAT::pCUP-IME1/irt1::NAT::pCUP-IME1 pIME4::NAT::pCUP-IME4/pIME4::NAT::pCUP-IME4 AME1-mNeonGreen:KILEU2/AME1-mNeonGreen:KILEU2 mcm21∆::hphM/mcm21∆::hphM	7C-G, S7E
AM28331	MATa/alpha irt1::NAT::pCUP-IME1/irt1::NAT::pCUP-IME1 pIME4::NAT::pCUP-IME4/pIME4::NAT::pCUP-IME4 AME1-mNeonGreen:KILEU2/AME1-mNeonGreen:KILEU2	7C-G, S7E
AM29517	MATa/alpha GAL-NDT80::TRP1/GAL-NDT80::TRP1 ura3::pGPD1-GAL4(848).ER::URA3/ura3::pGPD1-GAL4(848).ER::URA3 MTW1-tdTomato::NAT/MTW1-tdTomato::NAT mam1Δ::TRP1/mam1Δ::TRP1	S7C
AM29518	MATa/alpha GAL-NDT80::TRP1/GAL-NDT80::TRP1 ura3::pGPD1-GAL4(848).ER::URA3/ura3::pGPD1-GAL4(848).ER::URA3 MTW1-tdTomato::NAT/MTW1-tdTomato::NAT mam1Δ::TRP1/mam1Δ::TRP1 mcm21Δ::KanMX6/mcm21Δ::KanMX6	S7C
